# Supplementary material for: Metabolic consequences for mice lacking Endosialin: LC–MS/MS-based metabolic phenotyping of serum from C56Bl/6J Control and CD248 knock‐out mice
Source: Metabolomics. 2021 Jan 18;17(2):14. doi: 10.1007/s11306-020-01764-1 (PMC7813710; doi:10.1007/s11306-020-01764-1)
Supplement: Supplementary file 2 — (XLSX 62 kb) [file 11306_2020_1764_MOESM2_ESM.xlsx]

## Sheet: Sheet1
						TABLE S1: Data on compounds found to be significant in discriminating between CD248 knockout and wild type mice . Also QC data for these compounds
											Group	CD248-/- HFD	CD248-/- HFD	CD248-/- HFD	CD248-/- HFD	CD248-/- HFD	CD248-/- HFD	CD248-/- HFD	CD248-/- HFD	CD248-/- HFD	CD248-/- HFD	CD248-/- HFD	CD248-/- HFD	CD248-/- Chow	CD248-/- Chow	CD248-/- Chow	CD248-/- Chow	CD248-/- Chow	CD248-/- Chow	CD248-/- Chow	CD248-/- Chow	CD248-/- Chow	CD248-/- Chow	CD248-/- Chow	CD248+/+ HFD	CD248+/+ HFD	CD248+/+ HFD	CD248+/+ HFD	CD248+/+ HFD	CD248+/+ HFD	CD248+/+ HFD	CD248+/+ HFD	CD248+/+ HFD	CD248+/+ HFD	CD248+/+ HFD	CD248+/+ HFD	CD248+/+ HFD	CD248+/+ HFD	CD248+/+ HFD
											Gender	M	M	M	M	M	M	F	F	F	F	F	F	M	M	M	M	M	F	F	F	F	F	F	M	M	M	M	M	M	M	M	M	F	F	F	F	F	F
Compound	m/z	RT	Ion (ESI+)	Formula	Accurate mass	Identification	ANOVA f. value	ANOVA p. value	-log10(p)	FDR	Fisher's LSD post hoc tests	a01	a02	a03	a04	a05	a06	b07	b08	b09	b10	b11	b12	c13	c14	c15	c16	c17	d18	d19	d20	d21	d22	d23	f30	f31	f32	f33	f34	g35	g36	g37	g38	h39	h40	h41	h42	h43	h44
Cholesterol	369.351	21.125	M+H-H2O	C27H46O	386.355	MS/MS	21.911	6.7577e-09	8.1702	2.5252e-08	CD248+/+ HFD - CD248-/- Chow; CD248+/+ HFD - CD248-/- HFD; CD248+/+ HFD - CD248+/+ Chow	6199491	1952137	2958779	3297496	3362362	2505962	3492242	2065621	2894894	3075880	2042612	2292419	3178571	2849233	2742543	2540669	3506368	2395848	2329315	2016108	1866100	2647242	1666945	5361950	5576432	5750810	6549053	6021961	6169715	5617338	5760849	4178720	3179529	4249323	5775988	4182033	5807932	3941185
Cholic acid	391.285	15.658	M+H-H2O	C24H40O5	408.288	MS	3.0184	0.039484	1.4036	0.045956	CD248-/- HFD - CD248+/+ Chow	4650090	4274804	4752383	4605192	4779749	4294531	4914987	4451327	4594728	4381274	4372063	4718499	4168089	4101182	4626550	4086901	4831945	4763888	4113638	4344730	4217976	4805961	4935546	4233985	4220527	4647549	4307655	4221602	4215558	4378467	4484158	4697328	4423594	4141449	4803137	4661424	4198519	4283106
Choline	104.105	0.465	M+H	C5H13NO	103.1	MS/MS	19.519	2.98e-08	7.5255	1.06e-07	CD248-/- HFD - CD248-/- Chow; CD248-/- HFD - CD248+/+ Chow; CD248-/- HFD - CD248+/+ HFD; CD248+/+ HFD - CD248+/+ Chow	26020687	30104699	29272631	28468075	29874245	28748893	27806661	28009618	26683312	22715632	21725896	16388988	18888918	19553975	22240375	17207224	17589267	17078831	20133653	20046396	19059189	20516286	17537346	23144468	22960867	20152623	23927194	21791681	18735623	22187352	20182158	18711549	21861405	17702973	22093920	17262746	23952378	22953589
FA 18:2 methyl ester	312.289	15.625	M+NH4	C19H34O2	294.256	MS/MS	6.7166	0.00076641	3.1155	0.001432	CD248-/- Chow - CD248-/- HFD; CD248+/+ Chow - CD248-/- HFD; CD248+/+ HFD - CD248-/- HFD	1769720	1213446	2311895	1406527	1977174	2664893	1136205	987774	976348	1869795	2155623	1664538	2806463	3466642	2028697	4580902	4476489	2104738	2619601	1994481	2170289	2017453	3736312	3021251	3881092	1791065	3439192	3211489	2893178	4589136	2972099	2843945	1463409	2043046	3486401	1702925	2287751	2352022
FA 18:3 methyl ester	310.273	14.431	M+NH4	C19H32O2	292.24	MS/MS	3.5238	0.022312	1.6515	0.030243	CD248-/- Chow - CD248-/- HFD; CD248+/+ Chow - CD248-/- HFD; CD248+/+ HFD - CD248-/- HFD	227008	64256	183552	125544	125146	131700	112318	108096	144364	180830	286080	106048	165568	491136	141504	561241	556416	130816	348090	161600	200576	317184	410240	313216	329088	202893	354598	268522	274125	723039	324544	200640	162944	169088	274695	133952	222870	184320
FA 18:4	294.228	6.267	M+NH4	C18H28O2	276.209	MS/MS	NS	NS	NS	NS		895121	677553	439232	757825	652684	555153	1039810	577952	917191	902134	466975	715388	1037896	658473	1277867	442080	853868	823553	786968	638737	564085	786226	313143	438998	976354	928061	624668	1113128	685423	852754	407808	836886	607319	1048286	723899	1179353	775705	1086114
FA 20:0	330.336	10.452	M+NH4	C20H40O2	312.303	MS	NS	NS	NS	NS		32768	113856	148672	109312	110720	84864	80512	163072	143808	162240	158272	102848	118656	146176	161866	125632	266621	79104	123008	110848	66368	178560	57408	158656	82176	149440	28032	133462	46464	75072	122304	172032	156480	135808	188736	99968	137344	85824
FA 20:3 methyl ester	338.304	16.516	M+NH4	C21H36O2	320.272	MS/MS	9.8771	4.03e-05	4.3949	8.94e-05	CD248-/- HFD - CD248-/- Chow; CD248+/+ HFD - CD248-/- Chow; CD248+/+ HFD - CD248-/- HFD; CD248+/+ HFD - CD248+/+ Chow	11543020	4595237	8402363	4802530	4984777	8093145	1824060	2454785	2391889	3431331	4723625	3023876	1692286	4082040	1439554	2753563	3504650	2185624	2780830	1281009	1408328	2642458	4463212	12319652	9929238	5436456	13180670	7692460	8785694	13645746	12309459	5887834	4648568	2837865	6901590	2305693	4272653	4542656
FA 20:4 methyl ester	336.289	15.509	M+NH4	C21H34O2	318.256	MS/MS	3.5902	0.020714	1.6837	0.029393	CD248+/+ Chow - CD248-/- HFD; CD248+/+ HFD - CD248-/- HFD	17109517	5973905	13103067	8207274	7854021	11771274	5729247	4610106	6402257	6707247	11552746	7956281	6561619	15030191	6692786	13016041	14475837	9751584	13835520	8592459	12277346	14657792	16730713	17777810	15550335	13257984	18723783	12383293	16686761	17802610	19005418	9425858	13100420	10116003	15417008	5285212	10639383	11950490
FA 20:5	303.233	10.08	M+H	C20H30O2	302.225	MS/MS	NS	NS	NS	NS		1332660	2665628	2568319	3284736	3784053	2324934	2619286	1809472	1663936	747451	603759	118720	1909003	1535437	4401116	638272	1478641	664128	1369408	548160	464512	445696	1136799	467402	1098825	1238051	661021	688960	1017664	2366063	1082752	491136	1506625	766976	576896	762304	2091140	2658468
FA 22:4 methyl ester	364.32	17.439	M+NH4	C23H38O2	346.287	MS/MS	NS	NS	NS	NS		1258782	668607	1104399	316224	578624	866521	176128	184640	169472	198144	654657	193216	225576	893206	165436	457909	602624	219840	647104	223616	331456	501184	892745	1544621	1055690	427136	1629411	384677	1185969	1443627	2006588	379006	370816	218752	588253	174464	305408	465121
FA 22:6	346.274	13.325	M+NH4	C22H32O2	328.24	MS	11.583	9.45e-06	5.0248	2.16e-05	CD248-/- HFD - CD248-/- Chow; CD248-/- HFD - CD248+/+ Chow; CD248-/- HFD - CD248+/+ HFD	4090114	5740365	6711370	4994932	6393303	6984320	5541064	4975040	7222866	1767762	1797804	1672892	926883	3362337	1385856	1056539	1649496	2241470	2839705	1319966	1891646	1993826	2858311	2306657	2977017	3481551	3262642	1778139	2741500	2993228	2808907	753216	2797035	1714231	2903180	1573221	2634464	4248485
FA 22:6 methyl ester	360.293	15.41	M+NH4	C23H34O2	342.256	MS/MS	3.6328	0.01975	1.7044	0.028618	CD248+/+ HFD - CD248-/- Chow; CD248+/+ HFD - CD248+/+ Chow	28019425	17446791	22455530	17385001	19233086	20113939	14618782	14445985	17132873	13477187	19705171	16028534	12508123	21412183	9781555	15495192	18984082	13401430	19894546	9395953	17957210	18578352	21333526	29050183	23768677	20144942	29421133	18749975	25680457	31347607	30866153	15007042	19373624	17212052	20982923	11735304	17289564	19296789
Glycerophosphocholine	258.116	0.459	M+H	C8H20NO6P	257.103	MS/MS	14.636	8.66e-07	6.0623	2.37e-06	CD248-/- Chow - CD248-/- HFD; CD248+/+ Chow - CD248-/- Chow; CD248+/+ HFD - CD248-/- Chow; CD248+/+ Chow - CD248-/- HFD; CD248+/+ HFD - CD248-/- HFD	13370938	7716576	10615896	14104724	11527911	13718604	8765512	7913919	10264019	15284969	16767569	13581522	12740912	20490699	15008645	14421000	14924385	12534019	15107880	15501879	10457039	15274739	18911079	18978436	17470634	16265130	20307683	19365923	17253997	22339584	19362997	19934518	18165360	16234861	19686821	11587269	19299850	13422335
L-Carnitine	162.112	0.478	M+H	C7H15NO3	161.105	MS/MS	25.313	9.54e-10	9.0206	4.74e-09	CD248-/- Chow - CD248-/- HFD; CD248+/+ Chow - CD248-/- HFD; CD248+/+ HFD - CD248-/- HFD; CD248+/+ Chow - CD248+/+ HFD	7496632	3444154	3833655	5195624	2825763	3200852	7246078	8107731	5048652	14951356	15302292	14717751	17399200	16817324	15939847	12668002	14970912	14862708	15550124	15493185	13601051	13203683	15403318	12102388	13924726	14101405	14397218	15155062	13077959	14695868	11983858	14889077	14332981	16503206	13937907	15055304	15209272	14917082
LPC 14:0 sn-1	468.308	9.815	M+H	C22H46NO7P	467.301	MS/MS	52.128	1.1e-14	13.96	2.54e-13	CD248-/- HFD - CD248-/- Chow; CD248+/+ HFD - CD248-/- Chow; CD248-/- HFD - CD248+/+ Chow; CD248+/+ HFD - CD248-/- HFD; CD248+/+ HFD - CD248+/+ Chow	1585604	646611	1075388	1382373	954150	902301	1706404	1113124	1456634	1570789	1095194	631744	595968	510713	728180	468690	759553	417280	406607	490536	493764	526464	207424	1802737	2442967	2232320	1757996	3104691	1741140	2461806	1449336	3014932	1729250	2415371	1215016	1646435	2044164	2171140
LPC 14:0 sn-2	468.308	9.403	M+H	C22H46NO7P	467.301	MS	39.747	1.04e-12	11.981	9.26e-12	CD248-/- HFD - CD248-/- Chow; CD248+/+ HFD - CD248-/- Chow; CD248-/- HFD - CD248+/+ Chow; CD248+/+ HFD - CD248-/- HFD; CD248+/+ HFD - CD248+/+ Chow	262977	75840	178240	189056	168320	190464	223296	177792	252224	208576	129536	112539	118912	58368	59520	53120	108864	97792	99840	68608	79616	64128	0	260928	325184	317139	339328	505600	221056	397368	220288	373249	188480	479966	234752	242432	248832	316736
LPC 16:0 sn-1	496.35	11.764	M+H	C24H50NO7P	495.332	MS/MS	3.8221	0.016	1.7959	0.023667	CD248+/+ HFD - CD248-/- HFD	36565583	33962718	34953709	35098657	35807330	34518180	35244448	32303493	35116087	34013946	27980678	25971553	36296920	34820269	37722940	34313295	36447982	34012176	34007406	34114879	34418155	34329874	29225955	35668266	36936189	36998239	37081376	37517270	37805558	36932949	37024157	36109095	34815386	34975875	35697608	34216047	35474636	35274183
LPC 16:0 sn-2	496.344	11.326	M+H	C24H50NO7P	495.332	MS/MS	4.1173	0.011554	1.9373	0.017833	CD248+/+ HFD - CD248-/- Chow; CD248+/+ HFD - CD248-/- HFD	20906833	15678111	18516605	17895212	20878991	17908438	17421674	12352757	18393216	17064197	10665239	8561602	21442976	19337820	21248809	15789952	21658849	15642800	15363750	16203616	16232435	16692040	9654929	20609261	21833257	22339839	21874961	23276871	21578634	21913103	20437524	21427806	18554500	17600231	19311211	15546346	20847417	19312391
LPC 16:1 sn-1	494.323	10.414	M+H	C24H48NO7P	493.317	MS/MS	15.461	4.73e-07	6.3251	1.46e-06	CD248+/+ HFD - CD248-/- Chow; CD248+/+ HFD - CD248-/- HFD; CD248+/+ HFD - CD248+/+ Chow	10741808	3288888	5718802	4215201	4216568	3768776	3901245	2211138	3570538	5059899	3680687	2396364	4475302	4435774	4278041	2751835	4694457	2395886	1887033	1761892	1170772	2774150	942132	11437046	12934673	14092231	12578527	13610118	11822241	15182798	10378046	13209065	3103603	6598959	3322506	3996950	5715382	5376192
LPC 16:1 sn-2	494.323	10.03	M+H	C24H48NO7P	493.317	MS/MS	17.036	1.55e-07	6.8085	5.26e-07	CD248+/+ HFD - CD248-/- Chow; CD248+/+ HFD - CD248-/- HFD; CD248+/+ HFD - CD248+/+ Chow	1990962	577507	1018858	734341	832590	686406	779387	331456	540310	816162	560998	439593	693016	740539	821095	448171	714915	435688	362640	206336	135616	393649	141248	1883312	2763729	2798481	2649149	2412975	2349794	3034485	2204677	2547287	670410	1135961	709750	633483	931459	1036715
LPC 18:0 sn-1	524.379	13.777	M+H	C26H54NO7P	523.364	MS/MS	3.4506	0.02422	1.6158	0.031266	CD248+/+ HFD - CD248-/- Chow; CD248+/+ HFD - CD248-/- HFD	29848742	27884523	29792785	28311907	30607572	29253106	31082285	23163900	31000651	26916914	19510167	18934538	26555214	25229170	29239328	21041030	28240852	28375557	28379717	28211920	28912033	27871509	23368778	28986743	29832839	30467643	30143397	31336015	31036155	28384662	29225069	29097482	31618227	28395158	31315261	27173349	31636442	31305398
LPC 18:0 sn-2	524.374	13.305	M+H	C26H54NO7P	523.364	MS/MS	4.1954	0.010606	1.9745	0.016733	CD248+/+ HFD - CD248-/- Chow; CD248+/+ HFD - CD248-/- HFD	13657800	11419692	12786613	11097101	15244283	12610318	14996566	8493239	16181850	10165361	5855238	5299806	10510291	9303488	11868612	7431705	12281678	10674874	11836788	10599051	11652528	11470177	7142878	11691316	13521551	14451729	13965155	15294813	14198576	10842140	13145616	12001186	17600267	10962625	17572836	10900429	16795223	16343861
LPC 18:1 sn-1	522.362	12.32	M+H	C26H52NO7P	521.348	MS/MS	49.152	3.02e-14	13.52	4.29e-13	CD248-/- HFD - CD248-/- Chow; CD248+/+ HFD - CD248-/- Chow; CD248-/- HFD - CD248+/+ Chow; CD248+/+ HFD - CD248-/- HFD; CD248+/+ HFD - CD248+/+ Chow	34473770	29647787	33395517	33147271	33075185	32954807	30111429	22309787	28410128	29801024	24792494	21880252	23094129	24406219	22388704	21032107	24070629	21424352	22081450	20021490	16800076	21338522	18026962	33705403	34360911	34266790	34708592	34418155	34199820	34801040	34287036	33736433	32675387	31394957	33099262	28280113	33826021	32098399
LPC 18:1 sn-2	522.359	11.897	M+H	C26H52NO7P	521.348	MS/MS	51.338	1.43e-14	13.845	2.54e-13	CD248-/- HFD - CD248-/- Chow; CD248+/+ HFD - CD248-/- Chow; CD248-/- HFD - CD248+/+ Chow; CD248+/+ HFD - CD248-/- HFD; CD248+/+ HFD - CD248+/+ Chow	19140678	11489032	16005586	13688266	15056123	14657668	11209613	7527117	10213009	10761551	9245026	6177102	7031786	7608304	6692935	5698027	7537159	6144742	5636628	4664991	3336948	5425861	3404696	18323404	18650635	18519660	19623199	17549372	18807294	19674387	18375224	18028829	14140597	12782600	15041725	11013249	15543268	13976306
LPC 18:2 sn-1	520.351	11.155	M+H	C26H50NO7P	519.332	MS/MS	15.27	5.43e-07	6.2649	1.54e-06	CD248-/- Chow - CD248-/- HFD; CD248+/+ Chow - CD248-/- HFD; CD248+/+ HFD - CD248-/- HFD	33133422	25296078	28053439	26992874	27515935	26882023	26872514	25449908	27608362	25933876	25936852	22991854	34457741	35405654	32148641	33945457	36520428	27366426	34628419	30408930	31867104	34012157	29555326	33867269	34420342	31634480	34902327	34891329	30704630	37179126	30826209	33345337	28342348	36334177	34927118	29939542	31845355	33796214
LPC 18:2 sn-2	520.342	10.763	M+H	C26H50NO7P	519.332	MS/MS	13.085	2.83e-06	5.5487	7.17e-06	CD248-/- Chow - CD248-/- HFD; CD248+/+ Chow - CD248-/- HFD; CD248+/+ HFD - CD248-/- HFD	18066893	10027530	13898491	12933033	14132172	12460899	11788411	9093099	12408701	10612865	10414438	6066213	16571075	19522346	15162275	19677097	23901158	14579970	18864608	15917426	17949057	19542440	13973370	18366504	18605880	17525342	20432199	19184065	16401365	24332660	16097287	17300014	15645519	18792507	20052525	15068458	17241801	19510858
LPC 18:3 sn-1	518.325	10.275	M+H	C26H48NO7P	517.317	MS/MS	8.7389	0.00011167	3.9521	0.00022653	CD248-/- Chow - CD248-/- HFD; CD248+/+ HFD - CD248-/- Chow; CD248+/+ HFD - CD248-/- HFD; CD248+/+ HFD - CD248+/+ Chow	1143581	181248	502817	308458	458882	253568	512960	300736	472576	469466	560215	227648	607378	830804	622411	907121	1663620	492249	879367	449728	968624	869613	398367	1031259	1250734	1178248	1267691	1002115	1183816	1868042	894772	810667	751109	1625114	802455	804938	828851	1012327
LPC 20:0 sn-1	552.403	15.898	M+H	C28H58NO7P	551.395	MS/MS	3.2995	0.028714	1.5419	0.035767	CD248+/+ Chow - CD248-/- HFD; CD248+/+ Chow - CD248+/+ HFD	498272	486598	456694	293440	645584	455972	165312	215167	195584	160984	78016	133248	946582	784230	1112633	434931	976074	196928	290345	285284	275244	234211	119768	570865	503442	769543	520009	933733	355945	616862	251904	607187	160192	150272	236983	143227	200384	216000
LPC 20:1	550.391	14.244	M+H	C28H56NO7P	549.379	MS/MS	4.3187	0.0092705	2.0329	0.014959	CD248+/+ HFD - CD248-/- Chow; CD248+/+ HFD - CD248+/+ Chow	4784950	2898287	3966310	2605632	3397201	3520797	1778591	1045953	1438604	1051294	809642	843129	2197689	2483727	1940374	1429762	2033664	1153958	1160761	1065511	1000752	1273011	679000	4061378	4555426	5275446	4094264	2949284	3889779	2810451	3780135	3298014	1524990	997871	1096735	922663	1396450	1430645
LPC 20:2 sn-1	548.37	13.021	M+H	C28H54NO7P	547.364	MS/MS	4.9722	0.0045901	2.3382	0.0077595	CD248+/+ HFD - CD248-/- Chow; CD248+/+ HFD - CD248+/+ Chow	4070560	1981943	2694562	1590268	2417036	2726479	1304839	698109	907897	729417	801326	491495	958620	1488320	803694	1006127	1249240	1093446	1155845	870649	718346	1114368	521150	3121806	3484878	3281086	3303950	1500924	3345011	1799650	3533367	1510447	1116325	1024709	1248458	794807	1124643	1192339
LPC 20:2 sn-2	548.37	12.571	M+H	C28H54NO7P	547.364	MS	4.7939	0.0055511	2.2556	0.0091657	CD248-/- HFD - CD248-/- Chow; CD248+/+ HFD - CD248-/- Chow; CD248+/+ HFD - CD248+/+ Chow	786348	537094	610079	345957	558602	508878	268141	182272	229804	115968	192521	112576	143488	288165	112128	226248	255166	202684	241536	171218	119744	202880	78848	653815	608580	624353	613372	269614	709464	385911	831884	380003	251843	197300	278402	0	246942	236103
LPC 20:3 sn-1	546.359	11.952	M+H	C28H52NO7P	545.348	MS/MS	24.863	1.22e-09	8.9122	5.43e-09	CD248-/- HFD - CD248-/- Chow; CD248+/+ HFD - CD248-/- Chow; CD248-/- HFD - CD248+/+ Chow; CD248+/+ HFD - CD248-/- HFD; CD248+/+ HFD - CD248+/+ Chow	20168855	12279662	17096867	11210185	13381020	14996888	9849544	6803828	10289740	5918449	7550689	5154265	4303959	7966131	3701057	4225912	6941781	5104799	6063999	3099945	3565506	6032878	4634999	18805345	20007287	18501790	19677823	13768318	20128679	20349950	19116588	11338350	13690204	12874944	14850816	7989277	11111024	13233022
LPC 20:3 sn-2	546.356	11.522	M+H	C28H52NO7P	545.348	MS/MS	16.897	1.71e-07	6.7665	5.53e-07	CD248-/- HFD - CD248-/- Chow; CD248+/+ HFD - CD248-/- Chow; CD248-/- HFD - CD248+/+ Chow; CD248+/+ HFD - CD248-/- HFD; CD248+/+ HFD - CD248+/+ Chow	6059385	2449243	3886701	2454588	3443195	3160767	1579895	1274070	1792349	920789	1274389	909243	731523	1623715	616441	813223	1662783	873039	1251543	641076	625472	1459364	908535	4743057	5775503	5144480	5481298	3318990	5484738	5965127	5603077	2583669	2764493	2440502	3754952	1417924	2449168	2490031
LPC 20:4 sn-1	544.341	11.211	M+H	C28H50NO7P	543.332	MS/MS	6.2479	0.0012248	2.9119	0.0022062	CD248-/- Chow - CD248-/- HFD; CD248+/+ Chow - CD248-/- HFD; CD248+/+ HFD - CD248-/- HFD	20858729	6855016	12521247	8520077	8406491	9715404	8400173	5478122	9482088	5379166	9441461	7025010	8479848	16165387	9171907	11118495	12886961	15151515	15896520	9861480	15548967	17095316	16780181	16978875	18180580	18228374	17713450	10509642	21471779	15716498	20360615	8791839	14648068	16208458	17295993	10791759	10515705	13971410
LPC 20:4 sn-2	544.341	10.852	M+H	C28H50NO7P	543.332	MS/MS	5.0788	0.0041001	2.3872	0.0071001	CD248+/+ Chow - CD248-/- HFD; CD248+/+ HFD - CD248-/- HFD	9941645	1796801	3626034	1871641	2043730	2566043	1954018	1219949	2360510	1311126	2153924	1481928	2332742	5423668	2215606	3083713	5255056	3957165	4658134	2596868	4463229	6519838	4057461	6163804	8261519	6861793	6932963	3500105	10293512	5907480	9488038	2503617	4632084	5550938	6940565	2956378	2820896	4388373
LPC 20:5 sn-1	542.323	10.318	M+H	C28H48NO7P	541.317	MS/MS	24.242	1.74e-09	8.7606	7.25e-09	CD248+/+ HFD - CD248-/- Chow; CD248+/+ HFD - CD248-/- HFD; CD248+/+ HFD - CD248+/+ Chow	2307120	507052	908593	425256	835710	556547	768343	482731	797088	565520	1071605	508369	268110	607884	280189	312036	801864	518401	935340	334865	421631	740872	432504	2411230	3043928	2069307	3353758	1792247	2470116	4896843	2779282	1516141	1033110	3918169	2225763	1417646	1333631	1922185
LPC 20:5 sn-2	542.324	9.924	M+H	C28H48NO7P	541.317	MS	25.226	1e-09	8.9996	4.74e-09	CD248+/+ HFD - CD248-/- Chow; CD248+/+ HFD - CD248-/- HFD; CD248+/+ HFD - CD248+/+ Chow	453485	75584	181824	109632	126208	141727	144768	70848	110848	124096	141882	154429	26240	110464	22976	26240	157888	54656	169898	44672	33280	98304	31232	462665	617528	390547	543377	353084	428881	904047	507767	238220	208307	707196	446403	242944	294476	282289
LPC 22:4 sn-1	572.371	12.777	M+H	C30H54NO7P	571.364	MS/MS	3.2577	0.0301	1.5214	0.036787	CD248+/+ HFD - CD248-/- Chow; CD248+/+ HFD - CD248+/+ Chow	805894	393442	659565	235387	526006	526676	201731	175382	177318	48064	214272	158626	129792	430349	152000	302648	384486	265407	297538	166596	259145	314320	208960	552058	739854	442237	726375	264437	814475	577429	848519	211072	239437	392178	405528	232810	219910	249216
LPC 22:5 sn-1	570.356	12.195	M+H	C30H52NO7P	569.348	MS	8.3144	0.00016524	3.7819	0.00032589	CD248-/- HFD - CD248-/- Chow; CD248+/+ HFD - CD248-/- Chow; CD248-/- HFD - CD248+/+ Chow; CD248+/+ HFD - CD248+/+ Chow	2265382	967197	1697807	642989	1411598	1455176	1069234	787558	972725	293979	795100	351672	225092	705100	114880	438044	619539	357937	653429	188379	310975	618987	288448	1497832	1782838	1534742	1523443	424757	2488898	747416	2205940	452218	972272	888601	989295	462399	448283	985751
LPC 22:6 sn-1	568.34	11.244	M+H	C30H50NO7P	567.332	MS/MS	6.2333	0.0012429	2.9056	0.0022062	CD248+/+ HFD - CD248-/- Chow; CD248+/+ HFD - CD248-/- HFD; CD248+/+ HFD - CD248+/+ Chow	16216143	9062386	12337875	6751278	11769725	10085427	10010292	6951354	11288125	2981888	6225856	4275943	4706783	9572747	4126872	3514254	7210197	5058964	7249735	2876021	7297921	8747642	6494219	13966457	14483956	15613805	15270528	8108976	16333822	14231415	15793275	5735099	7995846	12048478	12334527	7431669	6049456	10408808
LPC 22:6 sn-2	568.341	10.9	M+H	C30H50NO7P	567.332	MS/MS	NS	NS	NS	NS		5515482	2044988	3203638	1527336	2600389	2495043	1883337	1588664	2576871	681911	1448417	1006497	880334	2335272	725321	849555	2067330	1100489	2142955	730096	1897675	2536487	1566259	4084129	5309683	5114592	4509747	1951018	5398255	4467247	5356463	1371740	0	0	0	0	0	0
LPE 20:1 sn-1	508.34	11.364	M+H	C25H50NO7P	507.332	MS	35.012	7.85e-12	11.105	6.19e-11	CD248-/- HFD - CD248-/- Chow; CD248+/+ HFD - CD248-/- Chow; CD248-/- HFD - CD248+/+ Chow; CD248+/+ HFD - CD248-/- HFD; CD248+/+ HFD - CD248+/+ Chow	2167966	736733	1439915	1144916	1148706	1009765	1134654	618595	850640	1215198	1103720	569229	653183	595027	428224	327872	460928	398272	336576	222720	245778	332480	161152	2409221	2429985	2454251	2851400	2589859	2086044	3240494	2040192	2363940	1015757	1349886	1159828	844416	1345316	1379042
LPE 20:1 sn-2	508.339	10.951	M+H	C25H50NO7P	507.332	MS	32.804	2.15e-11	10.668	1.39e-10	CD248-/- HFD - CD248-/- Chow; CD248+/+ HFD - CD248-/- Chow; CD248-/- HFD - CD248+/+ Chow; CD248+/+ HFD - CD248-/- HFD; CD248+/+ HFD - CD248+/+ Chow	370432	154368	280640	218496	211648	228992	242612	145280	176895	261994	161792	95808	107075	99426	89216	72320	107392	78208	74816	87872	26624	70336	0	551168	589070	600712	599120	548763	386368	711841	474793	551086	185792	257280	272707	163712	325826	263696
MG 16:0	348.308	13.104	M+NH4	C19H38O4	330.277	MS	NS	NS	NS	NS		354688	363264	388810	505316	573123	419775	564515	410980	478245	399168	438998	630738	488685	340608	475607	389794	443712	379881	512996	396928	435200	408344	464308	361232	426748	411043	526069	452621	462247	497756	400256	440172	392335	355072	452501	495040	388096	529399
MG 18:1	357.298	13.653	M+H	C21H40O4	356.293	MS	15.378	5.02e-07	6.2989	1.49e-06	CD248-/- HFD - CD248-/- Chow; CD248+/+ HFD - CD248-/- Chow; CD248-/- HFD - CD248+/+ Chow; CD248+/+ HFD - CD248-/- HFD; CD248+/+ HFD - CD248+/+ Chow	622090	663180	714025	710767	788131	718650	909951	685693	671918	528931	683698	655067	787963	528836	651103	519214	616522	615495	716981	581771	575108	511201	543149	721904	843669	877115	782125	941451	799086	742382	918905	735887	639358	929682	751072	862644	710338	766744
PC 32:1	732.555	24.355	M+H	C40H78NO8P	731.547	MS	22.536	4.66e-09	8.332	1.84e-08	CD248-/- HFD - CD248-/- Chow; CD248+/+ HFD - CD248-/- Chow; CD248-/- HFD - CD248+/+ Chow; CD248+/+ HFD - CD248-/- HFD; CD248+/+ HFD - CD248+/+ Chow	2832122	852098	1085426	1179959	1396319	763480	1586716	748104	1070878	1087336	589502	731485	736319	440827	686190	326943	648052	291024	296067	189418	194279	306830	80896	2275134	2631279	3396808	2840762	4515061	3380850	3303206	2343062	3433329	754234	2439694	1120626	1209615	1259105	1316737
PC 32:2	730.54	22.737	M+H	C40H76NO8P	729.531	MS	13.482	2.08e-06	5.6825	5.46e-06	CD248+/+ HFD - CD248-/- Chow; CD248+/+ HFD - CD248-/- HFD; CD248+/+ HFD - CD248+/+ Chow	245093	93440	182166	167091	143198	97600	195736	131319	147116	76864	64192	74368	213791	152860	174826	109132	177280	112000	91456	36480	74816	103424	24960	268205	306035	371679	279692	511754	288648	414893	255808	427412	155648	458468	160768	199063	207923	286221
PC 34:2	758.576	25.087	M+H	C42H80NO8P	757.562	MS	4.0129	0.012958	1.8875	0.019574	CD248-/- Chow - CD248-/- HFD; CD248+/+ Chow - CD248-/- HFD; CD248+/+ HFD - CD248-/- HFD	17370789	14338943	15573751	16498339	18244536	13732038	19568122	15488097	17760419	12371090	9814269	11896739	22128997	19340814	19755253	16687857	20807716	16447644	18038575	16676308	19029603	17532408	10212596	16167117	17583742	18688554	18889615	21622439	17147915	19651434	15688921	19182365	16108909	21355927	17944755	18739078	17462123	19507116
PC 34:3	756.555	23.421	M+H	C42H78NO8P	755.547	MS	NS	NS	NS	NS		1055515	497944	687864	529916	826696	555876	780239	418209	511217	225260	266103	293355	1247140	1256851	863168	460887	1274095	723527	637258	303769	486139	714869	213406	986219	1185848	1598511	1200934	1181609	1145716	1303165	888969	977178	401504	1127807	531211	619454	510448	775496
PC 36:1	788.619	29.989	M+H	C44H86NO8P	787.609	MS	63.565	3.25e-16	15.489	1.15e-14	CD248-/- HFD - CD248-/- Chow; CD248+/+ HFD - CD248-/- Chow; CD248-/- HFD - CD248+/+ Chow; CD248+/+ HFD - CD248+/+ Chow	6291021	5655447	5347425	6081125	8727078	5772589	9477191	5201225	8448125	4917564	1161182	3546797	1483471	753902	956303	495247	827837	1354428	980935	813012	509032	656266	346038	5078956	6762905	7650776	6539651	7949283	6963611	3629610	5319575	5932586	7396091	6851565	6441332	7068499	5869470	6951739
PC 36:2	786.606	27.974	M+H	C44H84NO8P	785.593	MS	NS	NS	NS	NS		11265047	8883184	9002049	10594209	12061491	9239088	16414486	11561048	15128311	8391637	6483196	7584980	13598855	8931708	10286902	9441979	12990311	10789503	12165689	9688564	13354113	11068635	6205607	9451126	10967857	12833289	11852389	14390108	10676533	11253459	8998448	11577835	12775271	16869028	14215673	14671359	13088381	16433143
PC 36:3	784.589	25.917	M+H	C44H82NO8P	783.578	MS	11.821	7.77e-06	5.1095	1.84e-05	CD248-/- HFD - CD248-/- Chow; CD248+/+ HFD - CD248-/- Chow; CD248+/+ HFD - CD248-/- HFD; CD248+/+ HFD - CD248+/+ Chow	9636154	6352779	7754925	6851518	8442022	6332288	8708927	5692755	8016883	2622778	2920450	3830375	6501573	5155443	3480965	3401237	6195983	4897027	5823759	2938031	4829245	5206548	1848081	8130721	9611434	11557408	9385195	10156410	10723402	9273126	9158526	6853307	5391830	9148612	7254217	6823975	5924527	8312434
PC 36:4	782.568	26.87	M+H	C44H80NO8P	781.562	MS	34.171	1.15e-11	10.941	8.14e-11	CD248-/- HFD - CD248-/- Chow; CD248+/+ HFD - CD248-/- Chow; CD248-/- HFD - CD248+/+ Chow; CD248+/+ HFD - CD248+/+ Chow	495578	449629	429550	401717	512870	424462	460483	327399	389869	336032	181925	298707	263830	229306	196288	133049	290985	149263	125894	83136	112051	182751	74944	417038	476690	479000	507577	533936	551535	341605	426897	471418	394411	413564	423958	421710	421540	358531
PC 36:5	780.554	25.112	M+H	C44H78NO8P	779.547	MS	3.5133	0.022576	1.6464	0.030243	CD248-/- Chow - CD248-/- HFD; CD248+/+ Chow - CD248-/- HFD; CD248+/+ HFD - CD248-/- HFD	374552	299144	318770	349168	422089	256635	396240	310092	350984	205323	171372	170624	516717	471686	366991	359258	456963	304312	370387	277422	385221	445546	219859	379053	423660	371356	370708	473403	283712	330213	335893	369677	374818	380472	392691	451951	373094	382931
PC 38:3	812.62	29.202	M+H	C46H86NO8P	811.609	MS	25.723	7.62e-10	9.118	4.16e-09	CD248-/- HFD - CD248-/- Chow; CD248+/+ HFD - CD248-/- Chow; CD248-/- HFD - CD248+/+ Chow; CD248+/+ HFD - CD248+/+ Chow	3721492	2414260	2332597	2383987	3290099	2744254	4161065	2140339	4323597	859385	951557	1234358	958100	788695	676981	398421	1028109	1052941	1253244	590086	856043	1189363	541887	2494509	3658992	4247982	3316724	2998223	4182835	2176738	3037558	1710433	3609397	2975708	3734481	2514106	2430255	3153886
PC 38:4	810.601	26.738	M+H	C46H84NO8P	809.593	MS	9.4934	5.65e-05	4.2477	0.00012155	CD248-/- HFD - CD248-/- Chow; CD248+/+ HFD - CD248-/- Chow; CD248-/- HFD - CD248+/+ Chow; CD248+/+ HFD - CD248+/+ Chow	2492055	1553950	1988274	1271341	1902787	1857873	1777780	990034	0	133469	484009	638654	603836	555139	251449	235637	544412	474564	575035	184648	361610	559878	176291	2018388	2317043	2994508	2385864	934616	2801753	1589663	2698121	801623	770507	970655	820359	600188	543087	1053849
PC 38:5	808.587	25.667	M+H	C46H82NO8P	807.578	MS	NS	NS	NS	NS		4541904	1696298	2327504	1309923	2356528	2075625	2701423	1552424	2215019	145183	882369	976495	1374932	1911673	821410	537032	1677348	1480328	1950314	497609	1647502	2231680	800613	2666390	4001153	4787297	3512299	1216519	6093459	2034369	5060818	1072039	1341587	2507309	1806020	1208450	736900	1754241
PC 38:6	806.574	24.846	M+H	C46H80NO8P	805.555	MS	3.244	0.03057	1.5147	0.036787	CD248+/+ HFD - CD248-/- Chow	11239624	7098653	7454193	5559285	9438369	6811364	9325825	6552053	10689351	929354	2832131	4304281	5468848	6300382	3410039	1916629	6506805	3682749	5765913	1929899	6758553	6715510	2846697	8305083	10278530	13124000	9856278	6829376	13869316	8503948	11427834	4580124	5371844	9737762	9148564	5597159	3526446	7492553
PC 40:6	834.603	27.649	M+H	C48H84NO8P	833.593	MS	3.4881	0.023223	1.6341	0.030534	CD248-/- HFD - CD248-/- Chow; CD248+/+ HFD - CD248-/- Chow	2539241	1941280	1674589	1386122	2771365	1720203	3659782	2274105	4690047	399821	1044491	1322511	992794	1046926	679926	313100	1451579	1320662	2123846	717137	2344380	2032089	976938	1863827	2436189	2823109	2318971	1587945	3301842	1518056	2372435	827953	3046238	3815166	4620044	2468255	1608091	3017789
PE 36:1	746.571	25.569	M+H	C41H80NO8P	745.562	MS	47.046	6.38e-14	13.196	7.54e-13	CD248-/- HFD - CD248-/- Chow; CD248+/+ HFD - CD248-/- Chow; CD248-/- HFD - CD248+/+ Chow; CD248+/+ HFD - CD248-/- HFD; CD248+/+ HFD - CD248+/+ Chow	1110945	480659	744760	760712	813213	534649	1018250	684422	791167	703901	335448	510839	393783	217683	236089	126211	234864	142341	155939	106112	127956	168549	44416	1082280	1112854	1537337	1307502	1700769	1129156	1229583	838301	1340915	521532	1118492	640297	779777	735704	837324
PE 36:2	744.554	23.952	M+H	C41H78NO8P	743.547	MS	3.5731	0.021114	1.6754	0.029393	CD248+/+ HFD - CD248-/- Chow; CD248+/+ HFD - CD248-/- HFD	311042	155672	210020	247578	264225	142179	406739	265473	331201	194692	153465	201515	564041	329927	256015	198507	356574	165664	300081	234944	368407	236021	73152	325951	380967	505898	373024	750066	325254	555634	274817	516045	213701	786881	225784	310437	239243	450714
PE 38:1	774.603	28.49	M+H	C43H84NO8P	743.547	MS	67.139	1.2e-16	15.921	8.51e-15	CD248-/- HFD - CD248-/- Chow; CD248+/+ HFD - CD248-/- Chow; CD248-/- HFD - CD248+/+ Chow; CD248+/+ HFD - CD248-/- HFD; CD248+/+ HFD - CD248+/+ Chow	498210	387021	388350	542281	562497	423298	726064	455781	640693	450201	252660	296373	232281	156709	156928	72128	159198	111680	124791	80000	110497	91968	37888	449215	552653	702065	573942	816464	490125	571924	450229	679426	423742	600720	480069	553721	468528	599876
PE 40:4	796.585	26.447	M+H	C45H82NO8P	795.578	MS	3.3784	0.02627	1.5805	0.033307	CD248+/+ HFD - CD248-/- Chow; CD248+/+ Chow - CD248-/- HFD; CD248+/+ HFD - CD248-/- HFD	237411	67136	90176	105523	109079	108507	240935	107456	243808	65280	82576	107968	113063	126592	90611	67072	110720	179376	175737	76032	279287	244011	101538	166063	272130	330964	181298	147691	333551	146297	286955	84800	187955	333586	237366	180043	139995	239104
PECer-36:1	689.56	21.731	M+H	C38H77N2O6P	688.552	MS	32.37	2.63e-11	10.58	1.56e-10	CD248-/- HFD - CD248-/- Chow; CD248+/+ HFD - CD248-/- Chow; CD248-/- HFD - CD248+/+ Chow; CD248+/+ HFD - CD248-/- HFD; CD248+/+ HFD - CD248+/+ Chow	574803	202373	422562	411659	313178	321643	595601	340105	730948	443063	272405	272331	233067	207788	219985	208640	187648	289492	233856	244300	278318	246591	190728	589710	499693	548422	745967	793528	574384	528610	662313	461263	467247	638304	765507	469012	707786	687329
SM 34:0	705.591	23.844	M+H	C39H81N2O6P	704.583	MS	3.0684	0.037305	1.4282	0.044144	CD248+/+ HFD - CD248+/+ Chow	137600	89920	103680	116709	121152	97664	189568	107008	132800	163572	99520	111424	145664	139968	104128	116672	157184	105600	85120	101888	103168	143632	97088	140672	115200	137630	137152	195086	107200	108800	171392	109824	106176	124032	243555	126016	170499	146304
SM 34:1	703.578	22.854	M+H	C39H79N2O6P	702.568	MS	12.202	5.7e-06	5.2439	1.4e-05	CD248+/+ HFD - CD248-/- Chow; CD248+/+ HFD - CD248-/- HFD; CD248+/+ HFD - CD248+/+ Chow	4734457	2868615	3703389	4281466	3866881	3757126	4841279	3133898	5042771	3877773	2130946	2633911	3743279	3127033	3151857	3250259	4104615	3841064	3035131	3731879	3690125	3758713	3137486	4823571	4532472	5658457	5854914	5702852	5438861	5347706	5957334	3938650	4389847	3874186	7386725	3445109	5480745	4902214
SM 34:2	701.559	21.309	M+H	C39H77N2O6P	700.552	MS	7.4498	0.00037453	3.4265	0.00071869	CD248+/+ HFD - CD248-/- Chow; CD248+/+ HFD - CD248-/- HFD; CD248+/+ HFD - CD248+/+ Chow	957883	445041	954969	802636	719086	734806	658136	413962	742728	515493	267722	321111	771081	720497	697410	390928	820496	612016	505558	630503	462392	565809	473434	1089851	1015262	985601	1211489	1231157	870200	1359503	986696	936076	649053	608347	850348	539686	753530	729762
SM 36:1	731.609	25.393	M+H	C41H83N2O6P	730.599	MS	NS	NS	NS	NS		239744	130247	134497	223885	180693	214338	294096	193754	368776	296966	130913	177050	204317	91077	127626	162889	178358	218900	133019	205014	207211	166034	247114	221044	255371	265033	237916	291283	231678	183620	292941	94721	459136	214215	1081598	233607	452251	356148
SM 36:2	729.591	23.686	M+H	C41H81N2O6P	728.583	MS	9.4605	5.82e-05	4.235	0.00012155	CD248+/+ HFD - CD248-/- Chow; CD248+/+ HFD - CD248-/- HFD; CD248+/+ HFD - CD248+/+ Chow	184507	80064	103872	113856	142448	124352	224533	108434	189842	103232	44160	105680	74304	74112	88064	37888	110976	112640	110592	131896	87360	109952	87680	148224	168939	178395	204011	170519	159424	164736	200698	110976	179737	144640	320768	106432	204254	254417
Valine/Betaine	118.084	0.478	M+H	C5H11NO2	117.079	MS	41.949	4.33e-13	12.364	4.39e-12	CD248-/- Chow - CD248-/- HFD; CD248-/- Chow - CD248+/+ Chow; CD248-/- Chow - CD248+/+ HFD; CD248+/+ Chow - CD248-/- HFD; CD248+/+ Chow - CD248+/+ HFD	3164244	3127217	2967326	2644251	3586600	2135828	4265877	3295623	3743434	8134648	5413634	7248943	11431022	8229655	7400689	16146687	11918710	11813585	11026929	11065821	14973713	12419421	12362913	3947444	4818503	4013873	2754760	3523240	4465501	3850975	4362419	4395978	5497770	7818526	6093025	5226281	4224668	3903635
[truncated: 23 more columns]
